# Supplementary material for: Antipsychotic pharmacogenomics in first episode psychosis: a role for glutamate genes
Source: Transl Psychiatry. 2016 Feb 23;6(2):e739–. doi: 10.1038/tp.2016.10 (PMC4872428; doi:10.1038/tp.2016.10)
Supplement: Supplementary Table 8 [file tp201610x12.xls]

## Sheet: Data
dbSNP RS ID	Chromosome	Associated Gene	FvR Model P-Value	-log10 p
rs9307122	4	GRID2	1.10096e-08	7.95823
rs1875705	4	GRID2	1.10096e-08	7.95823
rs3824457	9	APTX	1.30846e-06	5.88324
rs1992525	8	?	1.41431e-06	5.84945
rs994011	4	GRID2	1.63994e-06	5.78517
rs804855	6	MDGA1	1.78716e-06	5.74784
rs2274766	9	SMU1	2.52871e-06	5.5971
rs687279	8	LOC727677	2.89484e-06	5.53838
rs2288687	8	?	4.78722e-06	5.31992
rs16100	7	NPY	5.18711e-06	5.28507
rs16101	7	NPY	9.01278e-06	5.04514
rs6981424	8	LOC727677	1.03736e-05	4.98407
rs2254914	17	ACACA	1.03877e-05	4.98348
rs256447	5	THBS4	1.15468e-05	4.93754
rs2542660	17	ACACA	1.45399e-05	4.83744
rs12954691	18	ME2	1.81158e-05	4.74194
rs1971364	8	CRISPLD1	1.90407e-05	4.72032
rs256444	5	THBS4	1.9702e-05	4.70549
rs3817602	12	GLT8D2	2.37983e-05	4.62345
rs1455796	8	CRISPLD1	2.57562e-05	4.58912
rs3905173	1	MIR552	2.69699e-05	4.56912
rs9656970	8	?	2.70999e-05	4.56703
rs10939542	4	?	2.71586e-05	4.56609
rs11132414	4	PALLD	2.9808e-05	4.52567
rs6594905	5	?	3.48872e-05	4.45733
rs6994642	8	CHD7	3.54899e-05	4.44989
rs10861153	12	GLT8D2	4.29184e-05	4.36736
rs1449232	8	?	4.52895e-05	4.344
rs2071680	4	ZFYVE28	4.60567e-05	4.33671
rs17818667	2	?	5.21014e-05	4.28315
rs1035388	19	CCDC9	5.29658e-05	4.276
rs1890968	1	ST6GALNAC3	5.30632e-05	4.27521
rs11110622	12	ANO4	5.46967e-05	4.26204
rs8135942	22	LARGE	5.72891e-05	4.24193
rs2051075	9	DENND1A	6.12788e-05	4.21269
rs7243644	18	LOC100505797	6.66365e-05	4.17629
rs1151446	13	?	6.72147e-05	4.17254
rs2764347	10	?	6.77102e-05	4.16935
rs6746182	2	LRPPRC	6.80572e-05	4.16713
rs2983715	1	C1orf228	6.82787e-05	4.16571
rs4629440	4	?	6.90794e-05	4.16065
rs4260495	4	PALLD	7.38958e-05	4.13138
rs7172792	15	LOC100128714	7.61951e-05	4.11807
rs6769418	3	?	7.67016e-05	4.1152
rs9327167	5	?	7.76415e-05	4.10991
rs10067427	5	?	7.79868e-05	4.10798
rs385771	5	THBS4	8.07665e-05	4.09277
rs366471	5	THBS4	8.07665e-05	4.09277
rs888392	3	RTP4	8.20894e-05	4.08571
rs6790194	3	RTP4	8.40091e-05	4.07567
rs9814135	3	LRRC15	8.66458e-05	4.06225
rs12590805	14	?	8.69798e-05	4.06058
rs4899628	14	?	8.84012e-05	4.05354
rs7548404	1	LINC00626	8.93012e-05	4.04914
rs196094	22	KCNJ4	8.94212e-05	4.04856
rs7088711	10	WBP1L	9.03116e-05	4.04426
rs4865989	5	DDX4	9.29588e-05	4.03171
rs13154439	5	?	9.29647e-05	4.03168
rs9504522	6	?	9.31833e-05	4.03066
rs13036100	2	PRKCE	9.38654e-05	4.02749
rs11624232	14	ESRRB	9.64695e-05	4.01561
rs2831805	21	?	9.88032e-05	4.00523
rs4816392	21	TIAM1	0.00010021	3.99909
rs11864396	16	RBFOX1	0.000101958	3.99158
rs4246996	14	?	0.000103081	3.98682
rs2729021	3	?	0.000106567	3.97238
rs1477748	12	ZDHHC17	0.000107501	3.96859
rs1477748	12	ZDHHC17	0.000108693	3.9638
rs2541312	5	VCAN	0.000110691	3.95589
rs7844026	8	?	0.00011157	3.95245
rs6746170	2	LRPPRC	0.00011157	3.95245
rs2624080	8	CSMD1	0.000111911	3.95113
rs8019621	14	?	0.000116086	3.93522
rs6744705	2	ATP6V1E2	0.000117748	3.92905
rs1865866	3	?	0.000118829	3.92508
rs9471820	6	LOC100506288	0.000121048	3.91704
rs2069062	3	GRM7	0.000121191	3.91653
rs1330968	13	LINC00571	0.000122912	3.91041
rs11223373	11	OPCML	0.000124029	3.90648
rs8028364	15	IL16	0.000125382	3.90176
rs8060063	16	?	0.000125602	3.901
rs10778910	12	ZDHHC17	0.000129674	3.88715
rs10862666	12	CSRP2	0.000129674	3.88715
rs2047227	12	CSRP2	0.000129674	3.88715
rs296605	9	LOC100507103	0.000131936	3.87964
rs13424781	2	?	0.000134596	3.87097
rs10886048	10	?	0.000136859	3.86373
rs11789407	9	?	0.000137241	3.86252
rs4960620	7	DPP6	0.000137289	3.86237
rs7789522	7	DPP6	0.000137289	3.86237
rs12110039	5	THBS4	0.00014234	3.84667
rs4132091	4	?	0.000146273	3.83484
rs4920355	1	CROCC	0.00014698	3.83274
rs436831	9	LOC100507103	0.000148338	3.82875
rs13015067	2	PRKCE	0.000149245	3.8261
rs1857585	1	?	0.000149685	3.82482
rs2542663	17	ACACA	0.000152315	3.81726
rs7486933	12	CD163L1	0.000152476	3.8168
rs1414097	9	?	0.000153404	3.81416
rs2434309	5	THBS4	0.000154675	3.81058
rs11688956	2	BRE	0.000154902	3.80994
rs1322062	9	TNFSF8	0.000155647	3.80786
rs4538222	2	?	0.000156198	3.80632
rs1783466	11	?	0.000158002	3.80134
rs10485420	6	?	0.000162404	3.7894
rs6120222	20	BPIFB1	0.000164384	3.78414
rs11933913	4	PALLD	0.000164459	3.78394
rs7912740	10	?	0.000166367	3.77893
rs9374777	6	FAM184A	0.000169525	3.77077
rs804280	8	GATA4	0.00017206	3.76432
rs5999470	22	?	0.000172542	3.7631
rs4733640	8	?	0.000172544	3.7631
rs10922670	1	FLJ27354	0.0001732	3.76145
rs1771983	10	?	0.000173256	3.76131
rs6957712	7	DPP6	0.000173546	3.76059
rs1320485	10	NRP1	0.000174277	3.75876
rs1477747	12	ZDHHC17	0.000176645	3.7529
rs673745	8	LOC727677	0.000177177	3.75159
rs7305217	12	ZDHHC17	0.000182461	3.73883
rs6951256	7	DPP6	0.000185823	3.7309
rs2095247	1	PSMB2	0.00018837	3.72499
rs7231421	18	RNF165	0.000189485	3.72243
rs2729328	3	?	0.000190718	3.71961
rs2297319	13	SLC15A1	0.000191237	3.71843
rs10132309	14	MIR379	0.000195933	3.70789
rs273980	7	CREB3L2	0.000197254	3.70497
rs162295	6	FGFR1OP	0.000198095	3.70313
rs2046575	11	NAV2	0.000198691	3.70182
rs869	9	B4GALT1	0.000199897	3.69919
rs135184	22	?	0.000200095	3.69876
rs7604897	2	BRE	0.000201405	3.69593
rs1148930	11	EHF	0.000202409	3.69377
rs4238930	16	HS3ST4	0.000202569	3.69343
rs1152005	3	PPARG	0.000202665	3.69322
rs6544723	2	LRPPRC	0.000207766	3.68243
rs2126682	12	ZDHHC17	0.000210014	3.67775
rs6017147	20	MYBL2	0.000211268	3.67517
rs3763735	10	TYSND1	0.000211393	3.67491
rs6097782	20	CYP24A1	0.000212657	3.67232
rs3817397	19	?	0.000214273	3.66903
rs8111313	19	?	0.000214273	3.66903
rs2017905	4	NPFFR2	0.000217744	3.66205
rs10910303	1	SLC35F3	0.000221044	3.65552
rs7305217	12	ZDHHC17	0.000222454	3.65276
rs2337096	18	CTIF	0.000222859	3.65197
rs6016348	20	?	0.000224088	3.64958
rs2434307	5	THBS4	0.000224597	3.6486
rs2126682	12	ZDHHC17	0.000225978	3.64593
rs4397159	5	?	0.000228013	3.64204
rs7896903	10	WBP1L	0.000230566	3.6372
rs11578020	1	ZBTB40	0.000237171	3.62494
rs533761	7	?	0.000237726	3.62392
rs4665230	2	KLHL29	0.000238577	3.62237
rs1013864	2	RSAD2	0.000240108	3.61959
rs10817341	9	HSDL2	0.000243767	3.61302
rs7578153	2	MROH2A	0.000244884	3.61104
rs1500476	2	MROH2A	0.000244884	3.61104
rs736861	1	?	0.000249389	3.60312
rs326878	4	?	0.00025165	3.5992
rs6494001	15	OTUD7A	0.000252228	3.59821
rs2173537	8	PVT1	0.000254397	3.59449
rs17259489	4	GRID2	0.00025485	3.59372
rs639449	12	FAM60A	0.000260817	3.58366
rs7073548	10	CELF2	0.000264543	3.5775
rs7313085	12	SLC38A1	0.000265011	3.57674
rs4360754	12	SLC38A1	0.000265011	3.57674
rs2581790	3	RFT1	0.000265065	3.57665
rs11071066	15	UNC13C	0.000265799	3.57545
rs6102000	20	MAFB	0.000266862	3.57371
rs10211729	20	MAFB	0.000266862	3.57371
rs41505350	5	?	0.000267885	3.57205
rs3904606	3	EGFEM1P	0.000268984	3.57027
rs11625418	14	?	0.000269721	3.56909
rs1555887	1	TGFBR3	0.000269877	3.56883
rs3765306	6	TFAP2D	0.00027242	3.56476
rs1881182	2	?	0.000272449	3.56471
rs10868890	9	TRPM3	0.000272583	3.5645
rs4630806	2	GALNT14	0.000272831	3.56411
rs10075239	5	LOC100506791	0.00027318	3.56355
rs133265	22	CRYBB2P1	0.000274335	3.56172
rs16945776	17	LINC00670	0.00027949	3.55363
rs6747817	2	BRE	0.000281333	3.55078
rs13152615	4	?	0.000281864	3.54996
rs9327166	5	?	0.000282038	3.54969
rs11525670	12	SLC38A1	0.000283443	3.54753
rs11599482	10	?	0.000287724	3.54102
rs16999008	20	CYP24A1	0.000289431	3.53846
rs4845911	1	AADACL4	0.000290674	3.53659
rs12696217	3	?	0.000291485	3.53538
rs4626098	3	?	0.000291485	3.53538
rs3858882	15	?	0.000291622	3.53518
rs292809	1	CSMD2	0.000293607	3.53223
rs10124518	9	?	0.000294027	3.53161
rs2820444	1	?	0.000296642	3.52777
rs6968160	7	DPP6	0.000299217	3.52401
rs133946	22	SYN3	0.000299333	3.52385
rs2833472	21	?	0.000301574	3.52061
rs11059909	12	SLC15A4	0.00030746	3.51221
rs7211519	17	MED31	0.000308433	3.51084
rs418269	8	LOC727677	0.000324247	3.48912
rs6859207	5	?	0.000324906	3.48824
rs1378101	15	GABRG3	0.000332045	3.4788
rs1776058	1	SLC30A10	0.000334143	3.47607
rs296717	9	?	0.000335196	3.4747
rs6734398	2	?	0.000339087	3.46969
rs4865988	5	DDX4	0.000342611	3.4652
rs1533674	19	?	0.000344868	3.46235
rs2434273	5	THBS4	0.000344887	3.46232
rs9934256	16	XYLT1	0.000345312	3.46179
rs1122021	2	LOC100506797	0.000345744	3.46125
rs9315573	13	LINC00571	0.000346659	3.4601
rs895837	2	LOC375295	0.000348415	3.4579
rs11068557	12	KSR2	0.00034879	3.45744
rs133945	22	SYN3	0.000350912	3.4548
rs9295141	6	ZDHHC14	0.00035333	3.45182
rs3846515	5	DDX4	0.000355811	3.44878
rs10886047	10	?	0.00035696	3.44738
rs995931	4	?	0.000361025	3.44246
rs6544808	2	SRBD1	0.000365481	3.43713
rs17001163	4	PPEF2	0.00036638	3.43607
rs2024629	20	MAFB	0.000368737	3.43328
rs851827	7	CNTNAP2	0.000369474	3.43242
rs10831205	11	?	0.000369629	3.43223
rs4384636	17	?	0.000369771	3.43207
rs2014195	3	GRM7	0.000369848	3.43198
rs16903544	8	?	0.000375383	3.42553
rs6854889	4	?	0.000375996	3.42482
rs4335832	18	ZBTB7C	0.000376646	3.42407
rs2051628	1	SUCO	0.000382694	3.41715
rs7044513	9	DAPK1	0.000383227	3.41654
rs9427089	1	CHRNB2	0.000383819	3.41587
rs10817266	9	ANKRD18CP	0.000387039	3.41225
rs11948786	5	?	0.000393488	3.40507
rs4714085	6	MDGA1	0.000393733	3.4048
rs78506	22	SYN3	0.000393938	3.40457
rs371403	6	GSTA3	0.00039693	3.40129
rs13115047	4	KCNIP4	0.000397041	3.40116
rs12150546	17	LINC00670	0.000398305	3.39978
rs10981026	9	ANKRD18CP	0.00039849	3.39958
rs10100008	8	C8orf46	0.000398505	3.39957
rs4390811	2	LRPPRC	0.000398673	3.39938
rs3309	5	MAP3K1	0.000401811	3.39598
rs591917	1	DDAH1	0.000404908	3.39264
rs10082997	12	?	0.000407418	3.38996
rs7815100	8	LOC727677	0.000412296	3.38479
rs7499973	16	WWOX	0.00041461	3.38236
rs935650	2	PRKCE	0.00041646	3.38043
rs12618482	2	?	0.000420213	3.37653
rs17640182	4	FSTL5	0.000421412	3.37529
rs4951657	1	KCNH1	0.000422129	3.37455
rs12777067	10	?	0.000422206	3.37448
rs373552	6	GSTA3	0.000424809	3.37181
rs2099662	15	PYGO1	0.000426415	3.37017
rs7716876	5	?	0.000429137	3.3674
rs10264427	7	DPP6	0.000432506	3.36401
rs1572046	6	OLIG3	0.000434473	3.36204
rs6716268	2	PRKCE	0.000434814	3.3617
rs5758077	22	SLC25A17	0.00043529	3.36122
rs1719944	18	EPB41L3	0.000435334	3.36118
rs9953590	18	CTIF	0.000435453	3.36106
rs7032689	9	DAPK1	0.000437795	3.35873
rs3807272	7	DPP6	0.000438353	3.35818
rs9686206	5	?	0.000443676	3.35293
rs13261768	8	AGPAT5	0.000445154	3.35149
rs13010241	2	PRKCE	0.000445607	3.35105
rs35636518	10	KIAA1462	0.000446724	3.34996
rs11633914	15	?	0.000449442	3.34733
rs1532544	3	GRM7	0.000449684	3.34709
rs10210768	2	PARD3B	0.000456819	3.34026
rs2836141	21	DSCR4	0.000458928	3.33826
rs11182146	12	ADAMTS20	0.000458963	3.33822
rs4772089	13	STK24	0.000461273	3.33604
rs11626422	14	UNC79	0.000464974	3.33257
rs11679441	2	?	0.000465179	3.33238
rs3781428	10	CTBP2	0.000465349	3.33222
rs4783761	16	CDH8	0.000466949	3.33073
rs1111851	13	?	0.000467453	3.33026
rs3013739	9	PAX5	0.000468789	3.32902
rs1719985	18	EPB41L3	0.000469782	3.3281
rs4757809	11	NAV2	0.000471621	3.32641
rs2833468	21	?	0.000473815	3.32439
rs133252	22	CRYBB2P1	0.000474559	3.32371
rs2037048	7	?	0.000475452	3.32289
rs1320646	11	LRRC32	0.000477351	3.32116
rs1785418	18	EPB41L3	0.000483222	3.31585
rs12444374	16	?	0.000485038	3.31422
rs4685693	3	SUMF1	0.000487458	3.31206
rs7908165	10	?	0.000487659	3.31188
rs9575582	13	?	0.000488653	3.311
rs7433326	3	TBC1D5	0.000490822	3.30908
rs878812	2	PRKCE	0.000491394	3.30857
rs17014616	4	FAM13A	0.000492557	3.30754
rs7736549	5	SERINC5	0.000495471	3.30498
rs4235597	5	LOC389273	0.000495643	3.30483
rs6464406	7	DPP6	0.000497983	3.30279
rs6029085	20	?	0.000499279	3.30166
rs247632	5	?	0.000499763	3.30124
rs498114	6	MNF1	0.000499898	3.30112
rs7518013	1	PSMA5	0.000502123	3.29919
rs9992399	4	?	0.00050434	3.29728
rs9917007	19	?	0.000504669	3.29699
rs5758072	22	SLC25A17	0.000506277	3.29561
rs11525671	12	SLC38A1	0.000508901	3.29337
rs7315564	12	NTN4	0.00051019	3.29227
rs12525984	6	LOC100506288	0.00051437	3.28872
rs330064	8	LOC157273	0.000516397	3.28702
rs6657810	1	VTCN1	0.000516784	3.28669
rs12239301	1	GNG12	0.000518123	3.28557
rs12410839	1	ATF6	0.000520603	3.28349
rs11200381	10	TACC2	0.000520776	3.28335
rs3781419	10	CTBP2	0.00052078	3.28335
rs2197879	13	FREM2	0.000524338	3.28039
rs1785409	18	EPB41L3	0.000526641	3.27849
rs6667203	1	HAO2	0.000527317	3.27793
rs9849004	3	?	0.000528049	3.27733
rs41404544	1	KCNA2	0.000533755	3.27266
rs29456	5	?	0.000535673	3.2711
rs943485	9	LHX2	0.000538305	3.26897
rs7961797	12	SLC15A4	0.000538873	3.26851
rs2113490	2	GALNT14	0.000539154	3.26829
rs12311098	12	?	0.000540022	3.26759
rs1072247	16	WWOX	0.000540804	3.26696
rs2222395	5	?	0.000541167	3.26667
rs12201659	6	SIM1	0.000543385	3.26489
rs12655632	5	?	0.000544671	3.26387
rs1347001	8	?	0.000546417	3.26248
rs590599	6	?	0.000549664	3.2599
rs3192415	20	EDEM2	0.00055171	3.25829
rs660098	18	LAMA1	0.000554771	3.25589
rs7926772	11	MMP7	0.000556472	3.25456
rs12291554	11	?	0.000556516	3.25452
rs16867348	2	?	0.000557553	3.25371
rs2122208	13	FREM2	0.000560511	3.25142
rs162297	6	FGFR1OP	0.000560625	3.25133
rs378411	6	?	0.000560747	3.25123
rs2220303	11	?	0.000561336	3.25078
rs17024633	4	NR3C2	0.000565502	3.24757
rs11206162	1	GLIS1	0.000569399	3.24458
rs10224745	7	?	0.000572322	3.24236
rs4857451	3	?	0.000573499	3.24147
rs9957078	18	LOC100287225	0.000579327	3.23708
rs10957008	8	?	0.000586582	3.23167
rs8051188	16	RBFOX1	0.000589708	3.22936
rs12514531	5	?	0.00059169	3.22791
rs4521094	2	LRPPRC	0.000600734	3.22132
rs4084209	11	OR10G4	0.000600891	3.2212
rs2677185	17	LOC284100	0.000601425	3.22082
rs10116842	9	?	0.000603453	3.21936
rs1996248	12	ANO4	0.000606332	3.21729
rs9509893	13	LINC00424	0.000607675	3.21633
rs9509895	13	LINC00424	0.000607675	3.21633
rs2288395	5	THBS4	0.000607973	3.21612
rs16926382	8	CHD7	0.000614139	3.21173
rs10051781	5	?	0.000617191	3.20958
rs9894591	17	LOC100506974	0.000622237	3.20604
rs12696457	3	KCNMB2	0.000623024	3.20549
rs4811971	20	ANKRD60	0.000626367	3.20317
rs2836656	21	LINC00114	0.000626788	3.20288
rs928993	12	KRT82	0.000626856	3.20283
rs34134911	2	CERS6	0.000627909	3.2021
rs9613021	22	MYO18B	0.000628149	3.20194
rs12452739	17	MYO18A	0.000628407	3.20176
rs11819040	10	C1QL3	0.000629326	3.20112
rs1409056	1	?	0.000633764	3.19807
rs11165277	1	LOC729970	0.000635092	3.19716
rs11232882	11	?	0.000635215	3.19708
rs10217547	9	PTPRD	0.000637554	3.19548
rs10162783	15	LOC100128714	0.000639346	3.19426
rs6433083	2	CERS6	0.000641572	3.19275
rs7591406	2	CERS6	0.000641572	3.19275
rs11857960	15	FANCI	0.000643747	3.19128
rs6931438	6	OFCC1	0.00064476	3.1906
rs6931657	6	OFCC1	0.00064476	3.1906
rs4373367	6	OFCC1	0.00064476	3.1906
rs1227991	6	?	0.000644994	3.19044
rs7591129	2	CERS6	0.000645419	3.19016
rs17648420	4	?	0.000645911	3.18983
rs6021631	20	ZFP64	0.000645932	3.18981
rs4792419	17	?	0.00065465	3.18399
rs1513912	7	?	0.000654776	3.18391
rs12682053	8	?	0.000660736	3.17997
rs17110099	14	?	0.000661333	3.17958
rs12654041	5	?	0.000661824	3.17926
rs10233451	7	PIK3CG	0.000664381	3.17758
rs7136505	12	?	0.00066814	3.17513
rs10115666	9	SPIN1	0.000674051	3.17131
rs11709066	3	EEFSEC	0.000676252	3.16989
rs10923133	1	VANGL1	0.000678363	3.16854
rs13261878	8	?	0.000680305	3.1673
rs912019	6	NRN1	0.000682394	3.16596
rs7294699	12	SLC38A1	0.000683894	3.16501
rs661347	13	ATP8A2	0.000684075	3.1649
rs4981992	14	AKAP6	0.000689282	3.1616
rs7267350	20	MACROD2	0.000689317	3.16158
rs1542521	5	?	0.000689892	3.16122
rs6434465	2	MYO1B	0.000690994	3.16053
rs12253494	10	C10orf11	0.000691656	3.16011
rs16932960	10	C10orf11	0.000691656	3.16011
rs7543581	1	DMRTB1	0.000694888	3.15809
rs2254528	1	?	0.000695113	3.15794
rs4746024	10	SAR1A	0.000695291	3.15783
rs12484304	22	SCUBE1	0.000696169	3.15729
rs504611	2	?	0.000696688	3.15696
?	10	TCERG1L	0.000696825	3.15688
rs12499128	4	FSTL5	0.00069847	3.15585
rs2112594	5	GFPT2	0.00070277	3.15319
rs10762340	10	SAR1A	0.000705431	3.15155
rs1330965	13	UFM1	0.0007092	3.14923
rs1945618	11	INSC	0.000711384	3.1479
rs7797294	7	?	0.000713934	3.14634
rs6597173	6	NRN1	0.0007183	3.14369
rs261431	13	?	0.000718665	3.14347
rs2108549	14	NUMB	0.000719519	3.14296
rs1191746	5	?	0.000722127	3.14139
rs17419081	9	NTRK2	0.000726518	3.13875
rs4480084	8	C8orf86	0.00072683	3.13857
rs11054800	12	?	0.000728203	3.13775
rs2333243	4	GPM6A	0.000729294	3.1371
rs6870110	5	?	0.0007298	3.1368
rs9459145	6	?	0.000732979	3.13491
rs16989769	20	PI3	0.000734576	3.13396
rs1056266	9	PIP5K1B	0.000738618	3.13158
rs1886308	20	CYP24A1	0.000739615	3.13099
rs10073459	5	?	0.000740915	3.13023
rs2646852	1	GPATCH2	0.000741218	3.13005
rs17130314	1	GNG12	0.000741688	3.12978
rs6078440	20	BTBD3	0.000742202	3.12948
rs17014483	4	FAM13A	0.000743233	3.12888
rs4630919	3	?	0.000746297	3.12709
rs4297943	20	SLC9A8	0.00074653	3.12695
rs999106	21	?	0.000747832	3.1262
rs709159	3	PPARG	0.000748912	3.12557
rs7011241	8	?	0.000751638	3.12399
rs2850335	4	PPP3CA	0.00075226	3.12363
rs6476029	9	?	0.000755039	3.12203
rs222951	21	CYYR1	0.000755708	3.12165
rs4135079	12	TDG	0.00076072	3.11878
rs9815406	3	?	0.000763915	3.11696
rs16994265	22	FBLN1	0.000764016	3.1169
rs9326960	5	?	0.000765813	3.11588
rs16950512	17	CA10	0.000766118	3.1157
rs1616371	17	TADA2A	0.000769232	3.11394
?	11	?	0.000769344	3.11388
rs17063801	5	?	0.00077223	3.11225
rs6029111	20	MAFB	0.000772364	3.11218
rs6029111	20	MAFB	0.000772364	3.11218
rs9962697	18	METTL4	0.000772738	3.11197
rs4817414	21	?	0.000777536	3.10928
rs6091960	20	DOK5	0.000779092	3.10841
rs6098208	20	DOK5	0.000779092	3.10841
rs12624669	20	DOK5	0.000779092	3.10841
rs2276727	3	ALDH1L1	0.000780801	3.10746
rs408619	5	?	0.000780853	3.10743
rs8049247	16	CDH3	0.000782513	3.10651
rs2542655	17	ACACA	0.000782783	3.10636
rs4790185	17	ANKFY1	0.000783153	3.10615
rs11067863	12	?	0.000783688	3.10586
rs1880219	2	?	0.000784127	3.10561
rs2064433	22	LINC00898	0.000784205	3.10557
rs1948183	3	?	0.000785563	3.10482
rs1945623	11	INSC	0.000787129	3.10395
rs7334546	13	?	0.000794808	3.09974
rs1397678	18	MYO5B	0.000798516	3.09772
rs7363735	20	DOK5	0.000810769	3.0911
rs13108616	4	FSTL5	0.000811051	3.09095
rs2973848	5	?	0.000812354	3.09025
rs7617128	3	?	0.00081308	3.08987
rs11716941	3	EEFSEC	0.000815356	3.08865
rs12328055	2	?	0.000816231	3.08819
rs4746969	10	TYSND1	0.000820376	3.08599
rs7223820	17	?	0.000826484	3.08277
rs326872	4	?	0.00082678	3.08261
rs1950682	14	?	0.000827114	3.08243
rs6563606	13	LINC00571	0.000829112	3.08139
rs636658	1	PSMB2	0.000832688	3.07952
rs7151624	14	LOC731223	0.000836122	3.07773
rs12213022	6	FARS2	0.000836864	3.07735
rs923987	12	ADAMTS20	0.00083718	3.07718
rs773146	9	NMRK1	0.000842363	3.0745
rs7290304	22	ZNRF3	0.000843516	3.07391
rs1108989	1	DMRTB1	0.000844104	3.0736
rs1288632	1	DMRTB1	0.000844104	3.0736
rs11259549	10	FAM171A1	0.000844433	3.07343
rs4907906	1	?	0.000845902	3.07268
rs1388489	3	FAM19A1	0.000846431	3.07241
rs1371352	11	?	0.00084899	3.0711
rs4960552	7	DPP6	0.0008516	3.06976
rs4769572	13	?	0.00085275	3.06918
rs6003815	22	C22orf43	0.000854853	3.06811
rs4952769	2	PRKCE	0.000858401	3.06631
rs2663659	2	MAP2	0.000860121	3.06544
rs3114761	7	EIF3IP1	0.000862359	3.06431
rs938067	4	?	0.000862913	3.06403
rs6512209	19	UNC13A	0.000863493	3.06374
rs7688017	4	APBB2	0.000864044	3.06346
rs11159882	14	TTC8	0.000865882	3.06254
rs650877	1	CR1	0.000867196	3.06188
rs10089143	8	?	0.000871405	3.05978
rs1317353	1	ZBTB40	0.000871648	3.05966
rs17767642	2	?	0.000875319	3.05783
